# Supplementary material for: Carvacrol@ZnO and trans-Cinnamaldehyde@ZnO Nanohybrids for Poly-Lactide/tri-Ethyl Citrate-Based Active Packaging Films
Source: Molecules. 2025 Dec 3;30(23):4646. doi: 10.3390/molecules30234646 (PMC12692982; doi:10.3390/molecules30234646)
Supplement: Supplementary file 1 [file molecules-30-04646-s001.zip]

Archive with 1 entries (1 files):
- molecules-3987991-supplementary.pdf
